# Supplementary material for: Comparison of software tools for kinetic evaluation of chemical degradation data
Source: Environ Sci Eur. 2018 May 18;30(1):17. doi: 10.1186/s12302-018-0145-1 (PMC5960009; doi:10.1186/s12302-018-0145-1)
Supplement: Supplementary file 2 — Additional file 2. Spreadsheet used for selection and overall ranking of the tools. [file 12302_2018_145_MOESM2_ESM.xlsx]

## Sheet: Kriterien_und_Bewertung
Criterion	Comment	Weighting (I/II)	Attribute	Scores		Evaluation
General		45/45
Name of the Software				type I	type II	Mathematica	MATLAB+	MATLAB++	Maple	SciPy	SciLab	SystemModeler	MapleSim	Origin	OriginPro	FME	OpenModel	mkin	gmkin	KinGUII	CAKE
Function used	An attempt was made to find the function that was best adapted to the problem					NonLinearModelFit	fitnlm	lsqnonlin	NonlinearFit	minimize	optim	FindFit	NLPSolve			modFit
Developer/Company						Wolfram	MathWorks	MathWorks	Maplesoft	Enthought	Scilab Enterprises	Wolfram	Maplesoft	OriginLab	OriginLab	K. Soetaert	Neil Crout	J. Ranke	J. Ranke	Bayer Crop Science	Tessella/Syngenta
Website						http://www.wolfram.com/mathematica	http://www.mathworks.de	http://www.mathworks.de	http://www.maplesoft.com	http://www.scipy.org	http://www.scilab.org	http://www.wolfram.com/system-modeler	http://www.maplesoft.com	http://www.originlab.de	http://www.originlab.de	https://r-forge.r-project.org/projects/fme/	http://openmodel.info	http://github.com/jranke/mkin	https://pkgdown.jrwb.de/gmkin	http://kinguii.vrbka.net/KinGUIIv2.1.zip	http://projects.tessella.com/cake/
Cost	License cost for three years	important (25/25)	no cost	10	10					Ja	Ja					Ja	Ja	Ja	Ja	Ja	Ja
			40 users < 10 000 EUR	10		?	?	?	?	Ja	Ja	?	?	0	0	Ja	Ja	Ja	Ja	Ja	Ja
			40 users < 30 000 EUR	5		?	?	?	?	Ja	Ja	?	?	Ja	Ja	Ja	Ja	Ja	Ja	Ja	Ja
			10 users < 10 000 EUR		10					Ja	Ja			Ja	0	Ja	Ja	Ja	Ja	Ja	Ja
			10 users < 30 000 EUR		5	Ja			Ja	Ja	Ja			Ja	Ja	Ja	Ja	Ja	Ja	Ja	Ja
Source code availability	For checking and adaptations	important (20/20)	Calculations Open Source	15	15					Ja	Ja					Ja		Ja	Ja	Ja	Ja
			GUI Open Source	5	5					Ja	Ja					Ja		Ja	Ja
System requirements		5/5
Operating system	More than one option	desirable (5)	Cross platform (Windows 32/64bit, Mac OS X, Linux)	5	5	Ja	Ja	Ja	Ja	Ja	Ja		Ja			Ja		Ja	Ja
Functionality		120/139
Number of transformation products		important (10/20)	up to 4	8	4	Ja	Ja	Ja	Ja	Ja	Ja	Ja	Ja	Ja	Ja	Ja	Ja	Ja	Ja	Ja	Ja
			up to 10	2	6	Ja	Ja	Ja	Ja	Ja	Ja	Ja	Ja	Ja	Ja	Ja	Ja	Ja	Ja	Ja
			unlimited	0	10	Ja	Ja	Ja	Ja	Ja	Ja	Ja	Ja	Ja	Ja	Ja	Ja	Ja	Ja
Weighting of data points		important (10)	possible to implement	5	5	Ja	Ja	Ja	Ja	Ja	Ja	Ja	Ja	Ja	Ja	Ja	Ja	Ja	Ja	Ja
			implemented	5	5	Ja	Ja		Ja					Ja	Ja	Ja	Ja	Ja	Ja	Ja
Identification of outliers		optional (2)	implemented	2	2
Kinetic models	SFO, FOMC, DFOP, HS	important (25/10)	implemented	25	10													Ja	Ja	Ja	Ja
	Monod	optional (2)	implemented	2	2
Kinetic endpoints	e.g. M0, rate constants, DT50/DT90, formation fractions	important (25/10)	available	25	10													Ja	Ja	Ja	Ja
Statistical endpoints	Goodness of fit (chi2-err), confidence interval, t-test	important (28/15)	chi2 error level	10	5												Ja	Ja	Ja	Ja	Ja
			confidence intervals	8	5	Ja	Ja							Ja	Ja	Ja	Ja	Ja	Ja	Ja	Ja
			t-test	10	5	Ja	Ja							Ja	Ja	Ja		Ja	Ja	Ja	Ja
Further statistics		desirable (5)	likelihood ratio test available (F-test for errors following normal distribution)	2	2										Ja
			log-transformed rate constants	2	2													Ja	Ja
			DTx with custom x available	1	1
Kinetic sorption		desirable (0/5)	possible to implement	0	5	Ja	Ja	Ja	Ja	Ja	Ja	Ja	Ja	Ja	Ja	Ja	Ja	Ja	Ja
Complex models	e.g. additional compartments (biota), forcing data like temperature, moisture, pH, light	important (8/20)	forcing data possible	0	10	Ja	Ja	Ja	Ja	Ja	Ja	Ja	Ja			Ja	Ja
			several compartments possible	8	0	Ja	Ja	Ja	Ja	Ja	Ja	Ja	Ja	Ja	Ja	Ja	Ja	Ja	Ja	Ja
			repeated dosing	0	10	Ja	Ja	Ja	Ja			Ja	Ja			Ja	Ja
Optimisation algorithms		important (0/30)	More than one choice	0	10	Ja		Ja	Ja	Ja	Ja	Ja	Ja	Ja	Ja	Ja	Ja	Ja	Ja	Ja	Ja
			MCMC possible to add	0	10	Ja	Ja	Ja	Ja	Ja	Ja	Ja	Ja			Ja	Ja			Ja	Ja
			MCMC implemented	0	10											Ja	Ja			Ja	Ja
IRLS	Iteratively reweighted least squares	important (5/10)	IRLS implemented	5	10													Ja	Ja	Ja	Ja
Performance		20/26
Time related aspects	Time needed when bad parameter values are chosen	important (10/13)	possibility to abort	5	8	Ja	Ja	Ja	Ja	Ja	Ja	Ja	Ja	Ja	Ja	Ja	Ja	Ja	Ja	Ja	Ja
			graphical progress display	5	5	Ja												Ja	Ja	Ja	Ja
Stability	Stabilität, Fehlertoleranz z.B. bei Optimierung von fehlerhaften Modellen	important (10/13)	no crashes	5	8	?	?	?	?	?	?	?	?	?	?	?	Ja	Ja		Ja	Ja
			useful error messages	5	5	?	?	?	?	?	?	?	?	?	?	?		Ja			Ja
User interface and usability		45/65
Grafical User Interface (GUI)	GUI with clickable compartments and pathways, selection of models, alternatively other types of graphical support of model specification	important (15/25)	GUI available	0	15							Ja					Ja		Ja	Ja	Ja
			clickable degradation pathways	10	5															Ja	Ja
			selection of submodels	5	5														Ja	Ja	Ja
Fixing parameter values		important (10)	implemented	5	5									Ja	Ja	Ja	Ja	Ja	Ja	Ja	Ja
			easy to use	5	5									Ja	Ja		Ja		Ja	Ja	Ja
Templates	Specification, saving and restoring kinetic models	important (10/15)	storable	5	10	Ja	Ja	Ja	Ja	Ja	Ja	Ja	Ja	Ja	Ja	Ja	Ja	Ja	Ja	Ja	Ja
			easy to use	5	5												Ja		Ja		Ja
Data import	Import or manual	important (10/15)	import possible	5	5	Ja	Ja	Ja	Ja	Ja	Ja	Ja	Ja	Ja	Ja	Ja	Ja	Ja	Ja	Ja	Ja
			copy & paste from MS Excel(TM)	5	10		Ja	Ja			Ja			Ja	Ja		Ja				Ja
Extensibility		5/7
Add-Ins	Possibility to extend functionality via add-ins	optional (2)	available	0	2	Ja	Ja	Ja		Ja	Ja		Ja
Programmierbarkeit	Possibility to extend functionality by in-house or contracted programming	desirable (5)	available	5	5	Ja	Ja	Ja	Ja	Ja	Ja	Ja	Ja	Ja	Ja	Ja	Ja	Ja	Ja
Documentation		20/15
Outpu	Output of all necessary regulatory information and all information necessary to reproduce the fit using the documentation and a different software	important (15/10)	regulatory information	10	5													Ja	Ja	Ja	Ja
			information for reproducibility	5	5													Ja	Ja	Ja	Ja
Graphics	Export of vector graphics, zoom function	desirable (5)	save in EMF format possible	2	2	Ja	Ja	Ja	Ja	Ja	Ja	Ja	Ja	Ja	Ja	Ja		Ja		Ja
			zoom with mouse	3	3		Ja	Ja	Ja	Ja	Ja		Ja							Ja
Help		26/39
Manual or online help	Documentation of the software functions	important (10/18)	available	5	8	Ja	Ja	Ja	Ja	Ja	Ja	Ja	Ja	Ja	Ja	Ja	Ja	Ja	Ja	Ja	Ja
			well structured	5	10	Ja	Ja	Ja	Ja	Ja	Ja	Ja	Ja					Ja	Ja	Ja	Ja
Tutorial	Specific for kinetic evaluations	desirable (5)	available	2	2												Ja	Ja	Ja		Ja
			well structured	3	3												Ja				Ja
Training	Training by supplier	desirable (5)	kinetics training available	5	5													Ja	Ja
Maintenance and development	Contact person for kinetic evaluations, version control system, bug processing	important (6/11)	contact person	0	5													Ja	Ja	Ja	Ja
			bug processing	4	4	Ja	Ja	Ja	Ja	Ja	Ja	Ja	Ja	Ja	Ja	Ja	Ja	Ja	Ja	Ja	Ja
			public version control system	2	2													Ja	Ja
Evaluation for use type I																	45%		86%	82%	79%	286
Evaluation for use type II						49%	47%	45%	45%	53%	56%	44%	43%	43%	40%	60%	62%	71%	75%	73%		341
Ranking for use type I																	4		1	2	3
Ranking for use type II						8	9	10	11	7	6	12	13	13	15	5	4	3	1	2
